# Supplementary material for: Evidence for Unknown Sarcocystis-Like Infection in Stranded Striped Dolphins (Stenella coeruleoalba) from the Ligurian Sea, Italy
Source: Animals (Basel). 2021 Apr 22;11(5):1201. doi: 10.3390/ani11051201 (PMC8143450; doi:10.3390/ani11051201)
Supplement: Supplementary file 1 [file animals-11-01201-s001.zip]

Archive with 1 entries (1 files):
- animals-1171546-supplementary.pdf
